# Supplementary material for: Circadian rhythm abnormalities and autonomic dysfunction in patients with Chronic Fatigue Syndrome/Myalgic Encephalomyelitis
Source: PLoS One. 2018 Jun 6;13(6):e0198106. doi: 10.1371/journal.pone.0198106 (PMC5991397; doi:10.1371/journal.pone.0198106)
Supplement: S1 Table — (XLSX) [file pone.0198106.s001.xlsx]

## Sheet: S1_individual values
								FIS-40	Scorefis40_2	Scorefis40_3		HADS	ScoreHADS_2		COMPASS-31	C31_vasom	C31_secremot	C31_GI	C31_Bladder	C31_pupilmot		SF-36	Physical_role _functioning	Bodily_pain	General_health_perception	Vitality	Social_role_functioning	Emocional_role_functioning	Mental_health	Total_SF36	PSQI	C2	C3	C4	C5	C6	C7			Rhythm variables (from the 24h waveform analysis)
grup	ID	season	variable	Age	Height	Weight	BMI	Physical	Cognitive	Psychosocial	Total_fis40	Anxiety	Depression	total_HADS	Orthostatic intolerance	Vasomotor	Secretomotor	Gastrointestinal	Bladder	Pupillomotor	COMPASS-31	Physical functioning	Physical role function.	Bodily pain	General health percep.	Vitality	Social role functioning	Emocional role funct.	Mental_health	Total_SF36	Subjective sleep quality	Sleep latency	Sleep duration	Habitual sleep efficien.	Sleep disturbances	Use of sleep. medicat.	Daytime dysfunction	Global_PSQI_score		mean	Acrophase	Amplitude (cosinor)	Relative amplitude (cosinor)	Relative amplitude (no parametric)	IV (intradaily variability	R	PV (percentage of variance explained by the rhythm)	M10/M5	L5/L10
HC	HC1	winter	Activity	54	1.65	73	26.8136	4	1	0	5	5	1	6	0	0	4	0	0	0	4	100	100	100	92	90	100	100	80	95.25	0	0	2	1	1	0	0	4		3403.05	931.5	2285.25	0.672	0.9147	0.365	0.973	38.717	4940.31	219.981
HC	HC2	winter	Activity	26	1.65	70	25.7117	1	2	1	4	6	0	6	3	0	4	3	0	1	11	100	100	100	97	80	100	100	68	93.125	0	0	1	0	1	0	0	2		4364.67	938.3	3510.41	0.804	0.9525	0.436	0.99	36.2	6773.94	164.896
HC	HC5	winter	Activity	49	1.66	60	21.7738	22	39	21	82	8	5	13	4	0	5	1	2	3	15	90	75	84	62	50	100	100	72	79.125	1	0	1	0	1	0	1	4		2830.62	860.4	2132.99	0.754	0.9299	0.412	0.931	34.53	4290.3	155.858
HC	HC7	winter	Activity	32	1.73	68	22.7204	15	30	15	60	5	7	12	3	0	4	3	0	5	15	0	100	72	62	50	87.5	67	68	63.2708	0	1	2	0	1	0	2	6		2795.4	952.7	1985.37	0.71	0.9531	0.402	0.924	43.649	4101.92	98.607
HC	HC9	winter	Activity	57	1.59	68	26.8977	15	23	12	50	7	2	9	0	0	2	5	1	3	11	85	75	72	72	50	87.5	100	48	73.6875	1	1	2	0	1	0	1	6		3244.21	958.4	1964.42	0.606	0.9376	0.443	0.939	25.473	4562.24	146.911
HC	HC10	winter	Activity	39	1.68	60	21.2585	0	0	0	0	4	2	6	0	0	4	6	0	2	12	95	100	84	37	75	100	100	88	84.875	0	1	1	0	1	0	0	3		3238.52	885.3	2649.09	0.818	0.9558	0.534	0.976	40.658	5052.1	114.265
HC	HC11	winter	Activity	45	1.62	65	24.7676	5	15	17	37	6	4	10	2	0	3	3	0	6	14	90	100	64	82	55	62.5	100	64	77.1875	0	1	1	0	1	0	0	3		2573.02	841	2034.9	0.791	0.9682	0.386	0.989	43.249	4299.26	69.402
HC	HC12	winter	Activity	65	1.66	65	23.5883	15	19	15	49	9	2	11	3	0	5	12	2	8	30	90	100	72	37	55	100	67	64	73.0833	1	1	2	2	2	0	1	9		2135.53	915.6	1612.85	0.755	0.9196	0.529	1	48.438	3360.56	140.777
HC	HC13	winter	Activity	63	1.68	62	21.9671	3	12	0	15	5	0	5	0	0	4	7	1	2	14	100	100	100	100	65	100	100	84	93.625	1	0	2	0	1	0	1	5		3319.39	808.4	2932.77	0.884	0.976	0.334	0.958	40.759	5708.5	69.476
HC	HC15	winter	Activity	57	1.72	67	22.6474	8	6	2	16	6	0	6	1	0	2	8	0	1	12	100	100	100	100	65	100	100	84	94	0	0	1	0	1	0	0	2		3557.27	1032.1	2859.03	0.804	0.9422	0.365	0.972	36.354	5460.82	162.602
SFC	SFC1	winter	Activity	51	1.6	57	22.2656	39	79	38	156	10	9	19	10	3	5	17	4	13	52	5	0	32	40	0	12.5	100	60	31	1	3	2	3	2	3	3	17		1632.15	1055.3	1942.94	1.19	0.9504	0.403	0.981	38.163	3236.75	82.26
SFC	SFC2	winter	Activity	60	1.61	61	23.533	30	59	27	116	6	7	13	9	3	5	12	2	8	39	0	0	0	40	55	75	33	76	34.9167	0	2	0	1	2	3	1	9		2057.47	865.8	1917.98	0.932	0.9327	0.44	0.976	34.249	3532.84	123.04
SFC	SFC3	winter	Activity	51	1.56	58	23.833	31	63	38	132	13	13	26	7	5	3	10	1	12	38	20	0	22	15	25	25	33	64	25.5417	2	3	2	3	2	0	2	14		3736.74	910.9	3783.42	1.012	0.9617	0.329	0.975	39.774	6589.42	128.725
SFC	SFC4	winter	Activity	46	1.63	53	19.9481	38	66	38	142	15	18	33	7	0	5	8	1	11	32	55	0	51	15	0	37.5	100	16	34.3125	3	0	1	0	1	3	2	10		1539.71	881.4	1575.62	1.023	0.9214	0.397	0.968	37.938	2893.31	118.329
SFC	SFC5	winter	Activity	53	1.61	78	30.0914	40	78	39	157	15	4	19	3	0	2	1	3	3	12	20	0	0	5	0	0	0	28	6.625	2	3	2	0	2	0	3	12		2197.79	868.6	2065.55	0.94	0.9461	0.356	0.952	38.26	3813.68	105.663
SFC	SFC6	winter	Activity	54	1.52	57	24.6711	31	55	33	119	12	9	21	6	0	6	4	0	13	29	35	0	41	20	25	62.5	33	60	34.6042	3	2	2	1	3	3	2	16		2520.54	852.3	2321.35	0.921	0.9548	0.303	0.982	36.947	4253.11	98.358
SFC	SFC7	winter	Activity	46	1.6	80	31.25	34	68	38	140	3	7	10	6	0	6	10	4	9	35	10	0	22	0	0	25	100	60	27.125	1	2	3	3	2	0	2	13		1868.92	965.1	1590.99	0.851	0.9469	0.357	0.892	35.155	3117.27	85.096
SFC	SFC8	winter	Activity	51	1.64	80	29.7442	39	78	39	156	16	17	33	9	4	5	16	1	15	50	10	0	0	20	5	0	0	36	8.875	3	2	3	3	2	3	0	16		2235.01	1050.5	2253.5	1.008	0.9376	0.316	0.918	29.19	4072.93	131.122
SFC	SFC9	winter	Activity	47	1.58	94	37.6542	29	52	35	116	2	1	3	8	3	4	15	6	7	43	0	0	22	40	0	12.5	100	60	29.3125	3	3	3	3	3	0	0	15		1796.65	1087.2	1625.08	0.905	0.8484	0.452	0.927	26.944	3114.49	255.527
SFC	SFC10	winter	Activity	47	1.62	53	20.1951	28	56	35	119	2	1	3	0	0	0	8	0	2	10	5	0	12	25	30	12.5	100	84	33.5625	0	1	3	3	2	0	3	12		2332.32	782.3	2171.86	0.931	0.9514	0.353	0.958	32.407	3970.36	98.92
HC	HC1	winter	temperature	54	1.65	73	26.8136	4	1	0	5	5	1	6	0	0	4	0	0	0	4	100	100	100	92	90	100	100	80	95.25	0	0	2	1	1	0	0	4		29.99	229.2	2.153	0.072	0.0689	0.003	0.928	43.527	32.744	28.523
HC	HC2	winter	temperature	26	1.65	70	25.7117	1	2	1	4	6	0	6	3	0	4	3	0	1	11	100	100	100	97	80	100	100	68	93.125	0	0	1	0	1	0	0	2		29.95	310	2.424	0.081	0.0885	0.003	0.993	60.662	33.827	28.328
HC	HC5	winter	temperature	49	1.66	60	21.7738	22	39	21	82	8	5	13	4	0	5	1	2	3	15	90	75	84	62	50	100	100	72	79.125	1	0	1	0	1	0	1	4		31.12	210.8	1.531	0.049	0.0532	0.005	0.992	59.394	33.469	30.088
HC	HC7	winter	temperature	32	1.73	68	22.7204	15	30	15	60	5	7	12	3	0	4	3	0	5	15	0	100	72	62	50	87.5	67	68	63.2708	0	1	2	0	1	0	2	6		30.24	257.4	2.162	0.071	0.0894	0.041	0.99	55.072	34.366	28.726
HC	HC9	winter	temperature	57	1.59	68	26.8977	15	23	12	50	7	2	9	0	0	2	5	1	3	11	85	75	72	72	50	87.5	100	48	73.6875	1	1	2	0	1	0	1	6		30.87	263.5	1.576	0.051	0.0651	0.006	0.966	53.057	33.838	29.701
HC	HC10	winter	temperature	39	1.68	60	21.2585	0	0	0	0	4	2	6	0	0	4	6	0	2	12	95	100	84	37	75	100	100	88	84.875	0	1	1	0	1	0	0	3		31.21	204.1	1.799	0.058	0.0668	0.005	0.968	57.482	34.474	30.16
HC	HC11	winter	temperature	45	1.62	65	24.7676	5	15	17	37	6	4	10	2	0	3	3	0	6	14	90	100	64	82	55	62.5	100	64	77.1875	0	1	1	0	1	0	0	3		30.61	262.2	2.086	0.068	0.0554	0.004	0.81	27.515	32.382	28.983
HC	HC12	winter	temperature	65	1.66	65	23.5883	15	19	15	49	9	2	11	3	0	5	12	2	8	30	90	100	72	37	55	100	67	64	73.0833	1	1	2	2	2	0	1	9		30.84	183.7	1.523	0.049	0.0471	0.011	0.944	34.686	32.442	29.526
HC	HC13	winter	temperature	63	1.68	62	21.9671	3	12	0	15	5	0	5	0	0	4	7	1	2	14	100	100	100	100	65	100	100	84	93.625	1	0	2	0	1	0	1	5		29.78	160.7	2.794	0.094	0.0889	0.009	0.938	42.853	33.199	27.778
HC	HC15	winter	temperature	57	1.72	67	22.6474	8	6	2	16	6	0	6	1	0	2	8	0	1	12	100	100	100	100	65	100	100	84	94	0	0	1	0	1	0	0	2		30.22	276.5	2.373	0.079	0.0741	0.005	0.954	46.978	33.142	28.569
SFC	SFC1	winter	temperature	51	1.6	57	22.2656	39	79	38	156	10	9	19	10	3	5	17	4	13	52	5	0	32	40	0	12.5	100	60	31	1	3	2	3	2	3	3	17		28.3	355.6	4.756	0.168	0.141	0.002	0.98	68.689	32.711	24.627
SFC	SFC2	winter	temperature	60	1.61	61	23.533	30	59	27	116	6	7	13	9	3	5	12	2	8	39	0	0	0	40	55	75	33	76	34.9167	0	2	0	1	2	3	1	9		31.4	231.2	0.712	0.023	0.0244	0.011	0.652	27.257	32.345	30.806
SFC	SFC3	winter	temperature	51	1.56	58	23.833	31	63	38	132	13	13	26	7	5	3	10	1	12	38	20	0	22	15	25	25	33	64	25.5417	2	3	2	3	2	0	2	14		30.9	142.1	1.653	0.053	0.0506	0.006	0.849	42.517	32.712	29.563
SFC	SFC4	winter	temperature	46	1.63	53	19.9481	38	66	38	142	15	18	33	7	0	5	8	1	11	32	55	0	51	15	0	37.5	100	16	34.3125	3	0	1	0	1	3	2	10		30.43	254.3	3.414	0.112	0.1024	0.003	0.979	72.898	34.312	27.938
SFC	SFC5	winter	temperature	53	1.61	78	30.0914	40	78	39	157	15	4	19	3	0	2	1	3	3	12	20	0	0	5	0	0	0	28	6.625	2	3	2	0	2	0	3	12		31	73.2	1.2	0.039	0.0366	0.007	0.885	40.669	32.379	30.094
SFC	SFC6	winter	temperature	54	1.52	57	24.6711	31	55	33	119	12	9	21	6	0	6	4	0	13	29	35	0	41	20	25	62.5	33	60	34.6042	3	2	2	1	3	3	2	16		30.29	224.7	1.847	0.061	0.0553	0.005	0.978	43.029	32.38	28.987
SFC	SFC7	winter	temperature	46	1.6	80	31.25	34	68	38	140	3	7	10	6	0	6	10	4	9	35	10	0	22	0	0	25	100	60	27.125	1	2	3	3	2	0	2	13		30.84	161.7	1.182	0.038	0.0318	0.005	0.912	37.573	31.856	29.894
SFC	SFC8	winter	temperature	51	1.64	80	29.7442	39	78	39	156	16	17	33	9	4	5	16	1	15	50	10	0	0	20	5	0	0	36	8.875	3	2	3	3	2	3	0	16		31.49	347	0.981	0.031	0.0347	0.024	0.64	22.571	32.971	30.762
SFC	SFC9	winter	temperature	47	1.58	94	37.6542	29	52	35	116	2	1	3	8	3	4	15	6	7	43	0	0	22	40	0	12.5	100	60	29.3125	3	3	3	3	3	0	0	15		30.6	361.8	1.589	0.052	0.0472	0.003	0.979	25.724	32.266	29.355
SFC	SFC10	winter	temperature	47	1.62	53	20.1951	28	56	35	119	2	1	3	0	0	0	8	0	2	10	5	0	12	25	30	12.5	100	84	33.5625	0	1	3	3	2	0	3	12		29.55	102.3	1.521	0.051	0.054	0.006	0.837	28.579	31.677	28.433
HC	HC1	summer	Activity					12	4	6	2	1	2	3	1	1	1	0	0	0	3	100	100	100	87	100	100	100	88	96.875	0	0	2	0	1	0	0	3		3171.27	961.3	2248.3	0.709	0.904	0.374	0.994	58.882	4684.1	236.095
HC	HC2	summer	Activity					0	0	0	0	6	0	6	2	0	0	4	0	0	6	100	100	100	100	80	100	100	68	93.5	0	1	1	0	1	0	0	3		3429.43	1048.3	2662.55	0.776	0.9336	0.463	0.93	36.614	5426.54	186.44
HC	HC5	summer	Activity					58	16	28	14	7	6	13	4	0	2	0	0	1	7	95	75	84	62	50	100	100	60	78.25	1	0	1	0	1	0	1	4		2581.75	902.1	1691.81	0.655	0.8127	0.436	0.912	30.24	3791.62	391.749
HC	HC7	summer	Activity					52	12	25	15	11	9	20	1	0	0	3	0	3	7	100	75	72	62	60	75	100	56	75	1	2	1	0	1	0	1	6		2722	998.3	1834.87	0.674	0.9183	0.352	0.945	28.76	4086.22	174.014
HC	HC10	summer	Activity					9	4	4	1	3	1	4	0	0	0	6	1	0	7	95	100	100	87	85	100	100	96	95.375	1	0	1	0	1	1	0	4		2407.73	873.5	2014.26	0.837	0.9477	0.438	0.987	34.63	3785.55	101.685
HC	HC11	summer	Activity					43	9	17	17	5	3	8	0	0	0	3	0	7	10	95	100	74	87	75	87.5	100	76	86.8125	0				1	0	0	1		1909.69	925.7	1955.53	1.024	1	0.433	0.983	55.007	3504.27	0
HC	HC13	summer	Activity					36	9	19	8	6	0	6	0	0	0	7	0	3	10	100	100	100	97	60	100	100	68	90.625	1	1	1	1	1	0	1	6		2688.78	859.3	2116.56	0.787	0.9669	0.326	0.948	34.759	4493.89	75.723
HC	HC15	summer	Activity					18	9	7	2	6	0	6	1	0	2	7	0	1	11	100	100	100	70	95	100	100	80	93.125	1	1	1	0	1	0	0	4		3415.61	892.8	2779.88	0.814	0.9559	0.335	0.952	36.933	5192.43	117.11
SFC	SFC1	summer	Activity					153	39	77	37	15	10	25	7	3	5	17	5	12	49	5	0	12	20	-5	37.5	100	28	24.6875	2	3	1	3	2	3	3	17		2253.49	1084.8	2469.72	1.096	0.9555	0.33	0.966	33.762	4118.22	93.776
SFC	SFC2	summer	Activity					127	31	62	34	3	7	10	6	0	6	10	3	6	31	0	0	0	25	0	75	100	76	34.5	0	0	0	0	2	0	1	3		2066.16	952.8	1806.72	0.874	0.9215	0.439	0.982	33.077	3338.07	136.45
SFC	SFC3	summer	Activity					137	32	68	37	12	12	24	9	3	4	12	1	13	42	20	0	22	10	10	25	33.3333	32	19.0417	2	2	3	3	1	0	2	13		3393.92	924.1	3012.55	0.888	0.963	0.338	0.953	36.514	5758.24	108.452
SFC	SFC4	summer	Activity					146	40	68	38	13	18	31	7	1	4	12	0	11	35	30	0	41	20	0	50	100	28	33.625	2	1	1	0	1	3	3	11		1379.77	869.9	1242.64	0.901	0.8899	0.414	0.965	31.804	2388.93	139.141
SFC	SFC5	summer	Activity					158	40	78	40	17	12	29	10	3	6	21	5	14	59	20	0	0	5	0	12.5	0	28	8.1875	3	3	2	2	3	0	1	14		2402.07	930.6	2031.78	0.846	0.9542	0.306	0.95	38.471	3950.18	92.666
SFC	SFC6	summer	Activity					141	37	69	35	15	13	28	6	0	4	4	1	15	30	30	0	31	15	25	25	0	44	21.25	2	2	1	1	3	3	3	15		2808.62	840.1	2445.08	0.871	0.9522	0.299	0.967	39.988	4664.58	114.191
SFC	SFC7	summer	Activity					132	29	65	38	6	7	13	5	0	1	4	2	7	19	0	0	12	5	0	25	100	56	24.75	1	3	0	0	2	0	2	8		1747.29	1032.7	1529.61	0.875	0.9087	0.402	0.93	32.433	3027.67	144.849
SFC	SFC8	summer	Activity					147	35	73	39	16	17	33	9	4	6	16	1	15	51	10	0	0	20	5	0	0	36	8.875	3	2	3	3	3	3	0	17		1904.01	981.7	2132.17	1.12	0.9757	0.334	0.958	31.893	3644.59	44.906
SFC	SFC9	summer	Activity					104	21	49	34	2	1	3	5	4	6	16	6	11	48	15	0	22	40	0	0	100	92	33.625	3	2	2	2	2	3	0	14		2582.24	959.5	1802.63	0.698	0.9067	0.397	0.968	35.909	3936.52	192.606
SFC	SFC10	summer	Activity					124	33	55	36	1	2	3	10	4	6	22	4	14	60	20	0	0	20	35	25	100	88	36	1	3	0	0	2	0	2	8		2350.18	793.9	2119.3	0.902	0.9387	0.342	0.894	25.191	4124.77	130.524
HC	HC1	summer	temperature					12	4	6	2	1	2	3	1	1	1	0	0	0	3	100	100	100	87	100	100	100	88	96.875	0	0	2	0	1	0	0	3		32.59	324.7	0.503	0.015	0.0168	0.01	0.977	49.317	33.311	32.21
HC	HC2	summer	temperature					0	0	0	0	6	0	6	2	0	0	4	0	0	6	100	100	100	100	80	100	100	68	93.5	0	1	1	0	1	0	0	3		31.41	297.3	2.073	0.066	0.067	0.004	0.975	61.188	34.397	30.076
HC	HC5	summer	temperature					58	16	28	14	7	6	13	4	0	2	0	0	1	7	95	75	84	62	50	100	100	60	78.25	1	0	1	0	1	0	1	4		32.25	17.4	0.842	0.026	0.0275	0.002	0.408	17.579	33.316	31.53
HC	HC7	summer	temperature					52	12	25	15	11	9	20	1	0	0	3	0	3	7	100	75	72	62	60	75	100	56	75	1	2	1	0	1	0	1	6		31.96	323.7	1.099	0.034	0.0325	0.005	0.508	17.375	33.104	31.023
HC	HC10	summer	temperature					9	4	4	1	3	1	4	0	0	0	6	1	0	7	95	100	100	87	85	100	100	96	95.375	1	0	1	0	1	1	0	4		32.42	159.1	0.538	0.017	0.0218	0.003	0.566	10.657	33.468	32.04
HC	HC11	summer	temperature					43	9	17	17	5	3	8	0	0	0	3	0	7	10	95	100	74	87	75	87.5	100	76	86.8125	0				1	0	0	1		28.13	1083.7	4.568	0.162	0.139	0.001	0.971	83.714	32.251	24.377
HC	HC13	summer	temperature					36	9	19	8	6	0	6	0	0	0	7	0	3	10	100	100	100	97	60	100	100	68	90.625	1	1	1	1	1	0	1	6		31.47	147.9	1.326	0.042	0.0476	0.007	0.754	40.363	33.428	30.393
HC	HC15	summer	temperature					18	9	7	2	6	0	6	1	0	2	7	0	1	11	100	100	100	70	95	100	100	80	93.125	1	1	1	0	1	0	0	4		31.87	1330.2	0.501	0.016	0.0146	0.009	0.399	14.134	32.354	31.42
SFC	SFC1	summer	temperature					153	39	77	37	15	10	25	7	3	5	17	5	12	49	5	0	12	20	-5	37.5	100	28	24.6875	2	3	1	3	2	3	3	17		32.03	367.1	2.167	0.068	0.0575	0.004	0.968	59.67	34.113	30.403
SFC	SFC2	summer	temperature					127	31	62	34	3	7	10	6	0	6	10	3	6	31	0	0	0	25	0	75	100	76	34.5	0	0	0	0	2	0	1	3		32.07	327.5	0.758	0.024	0.0235	0.008	0.885	47.371	32.989	31.473
SFC	SFC3	summer	temperature					137	32	68	37	12	12	24	9	3	4	12	1	13	42	20	0	22	10	10	25	33.3333	32	19.0417	2	2	3	3	1	0	2	13		32.88	229.6	0.591	0.018	0.0189	0.012	0.836	31.903	33.638	32.392
SFC	SFC4	summer	temperature					146	40	68	38	13	18	31	7	1	4	12	0	11	35	30	0	41	20	0	50	100	28	33.625	2	1	1	0	1	3	3	11		33.76	100.2	0.414	0.012	0.0125	0.012	0.846	34.589	34.319	33.474
SFC	SFC5	summer	temperature					158	40	78	40	17	12	29	10	3	6	21	5	14	59	20	0	0	5	0	12.5	0	28	8.1875	3	3	2	2	3	0	1	14		32.03	167.9	1.268	0.04	0.0355	0.008	0.928	40.843	33.289	31.006
SFC	SFC6	summer	temperature					141	37	69	35	15	13	28	6	0	4	4	1	15	30	30	0	31	15	25	25	0	44	21.25	2	2	1	1	3	3	3	15		31.57	196.7	0.838	0.027	0.0284	0.009	0.787	30.491	32.837	31.026
SFC	SFC7	summer	temperature					132	29	65	38	6	7	13	5	0	1	4	2	7	19	0	0	12	5	0	25	100	56	24.75	1	3	0	0	2	0	2	8		32.06	314.5	0.969	0.03	0.0271	0.005	0.896	32.136	33.017	31.272
SFC	SFC8	summer	temperature					147	35	73	39	16	17	33	9	4	6	16	1	15	51	10	0	0	20	5	0	0	36	8.875	3	2	3	3	3	3	0	17		32.62	444.2	0.431	0.013	0.0119	0.002	0.279	4.485	33.073	32.298
SFC	SFC9	summer	temperature					104	21	49	34	2	1	3	5	4	6	16	6	11	48	15	0	22	40	0	0	100	92	33.625	3	2	2	2	2	3	0	14		31.37	224.8	1.12	0.036	0.0395	0.007	0.924	55.584	33.21	30.689
SFC	SFC10	summer	temperature					124	33	55	36	1	2	3	10	4	6	22	4	14	60	20	0	0	20	35	25	100	88	36	1	3	0	0	2	0	2	8		31.92	48.2	1.666	0.052	0.0439	0.004	0.955	52.145	33.292	30.492
[truncated: 9 more columns]
